# Supplementary material for: Retinopathy of Prematurity and Hearing Impairment in Infants Born with Very-Low-Birth-Weight: Analysis of a Korean Neonatal Network Database
Source: J Clin Med. 2021 Oct 19;10(20):4781. doi: 10.3390/jcm10204781 (PMC8537798; doi:10.3390/jcm10204781)
Supplement: Supplementary file 1 [file jcm-10-04781-s001.zip]

Archive with 3 entries (3 files):
- jcm-1393260 Sup_Table_1.pdf
- jcm-1393260 Sup_Table_2.pdf
- jcm-1393260 Sup_Table_3.pdf
